# Supplementary material for: Neuroprotective and Anti-Inflammatory Activity of Undaria pinnatifida Fucoidan In Vivo—A Proteomic Investigation
Source: Mar Drugs. 2025 Apr 27;23(5):189. doi: 10.3390/md23050189 (PMC12113125; doi:10.3390/md23050189)
Supplement: Supplementary file 1 [file marinedrugs-23-00189-s001.zip]

Archive with 1 entries (1 files):
- marinedrugs-3560895-supplementary.pdf
